# Supplementary material for: Prognostic Factors of Acute Heart Failure: A Regional Population Registry
Source: J Cardiovasc Dev Dis. 2026 Jul 6;13(7):310. doi: 10.3390/jcdd13070310 (PMC13409770; doi:10.3390/jcdd13070310)
Supplement: Supplementary file 1 [file jcdd-13-00310-s001.zip]

Archive with 1 entries (1 files):
- jcdd-4338503-supplementary.pdf
